# Supplementary material for: Is the abundance of Faecalibacterium prausnitzii relevant to Crohn's disease?
Source: FEMS Microbiol Lett. 2010 Aug 2;310(2):138–44. doi: 10.1111/j.1574-6968.2010.02057.x (PMC2962807; doi:10.1111/j.1574-6968.2010.02057.x)
Supplement: Supplementary file 1 [file fml0310-0138-SD1.xls]

## Sheet: Supplmentary1
Supplementary Table 1. Yields of PCR products of the two F. prausnitzii subgroups from the 7 patient groups.
Sample Code	F. prausnitzii subgroup		Sample Code	F. prausnitzii subgroup
	M21/2 a (ng/10µL)	A2-165 b (ng/10µL)		M21/2 a (ng/10µL)	A2-165 b (ng/10µL)
CD patients before treatment			After treatment
18	95	0	27	0	0
39	179.9	176	66	65.3	0
46	0	0	56	0	0
47	138.7	254.2	73	310.9	0
53	92.5	73.8	61	36.3	42.8
57	255.9	80.5	65	65.7	0
82	60.1	242.4	88	73.1	46.9
93	142.2	250.2	127	142	160.8
117	62	0	123	50.1	0
121	284.7	167.9	141	0	0
124	257.8	152.8	138	379.1	0
126	436.1	0	163	313.6	0
128	0	187.4	133	237.3	196
131	463.5	0	136	416.5	0
137	0	0	157	0	0
140	48.6	0	147	0	47.5
142	30.8	159.8	149	79.6	177.7
143	0	267.7	154	67.7	202
164	0	49.2	172	0	0
166	0	0	175	29.7	0
UC patients before treatment			After treatment
13	459.4	0	22	413.2	0
14	396.8	93.1	24	309	158.8
23	390.6	0	35	408.8	0
28	72.2	239.9	32	326.9	257.3
30	173.6	195.2	60	222.6	273.6
31	198.9	116.7	34	340.9	184.9
38	0	379.3	49	85.4	123.4
51	0	374.2	62	0	407.4
81	39.6	196.2	170	39.5	0
98	204.3	190.3	108	61.1	97.8
102	0	0	111	0	0
116	146.8	164.6	120	241.1	188.8
139	0	424.5	155	0	510.3
160	0	0	165	0	0
IBS patients before treatment			After treatment
8	0	623.9	9	0	393.4
12	437.5	180.4	29	285.4	245.9
17	369.3	331.6	25	227	191.9
20	418.2	225.6	45	442.2	0
36	240.5	326.7	90	125	272.6
48	388.8	193.2	69	197.2	116.5
52	336.9	113.6	72	184	220.5
55	388.9	117	159	128.2	212.7
58	161.9	436.2	76	93.7	345.5
63	463.2	216.1	70	139.8	154.7
64	374.9	0	68	318.2	0
84	183.2	109.5	89	70.4	103.7
86	115.7	419.9	106	228.7	102.6
100	43.9	308	134	146.3	294
104	73.6	143.9	129	137.1	300.8
105	333.3	0	150	313.8	0
110	205	143.1	115	172.4	333.9
112	62	125.7	176	280.6	327.8
113	209.7	0	118	290.3	0
122	45.8	227.9	125	312.7	155.1
162	314.7	0	167	395.2	0
Healthy controls
11	77.3	278.6
15	206	161.8
16	78.1	336.1
37	345.7	190.2
40	393	0
42	0	436.3
43	297.2	125
44	348.2	273.7
50	0	0
54	0	0
71	230.1	357.7
74	464.4	119.6
95	361.9	167
114	182.6	212
145	488.8	0
146	252.2	217.1
168	397.6	189.1
169	337	0
a: larger, 778 bp PCR product
b: smaller, 650 bp PCR product

## Sheet: Supplementary2
Supplementary Table 2. Clinical response of Crohn's disease patients to treatment as measured by the analysis of C reactive protein and the Harvey and Bradshaw index.
Sample Code	Harvey & Bradshaw Index	CRP (mg/L)	Sample Code	Harvey & Bradshaw Index	CRP (mg/L)
Before treatment			After treatment
57	8	na	65	2	na
124	8	na	138	2	na
140	11	2	147	3	na
131	8	97	136	2	14
121	4	10	141	0	12
126	5	na	163	5	40
53	6	na	61	3	na
93	12	5	127	1	3
46	7	5	56	3	2
18	9	96	27	7	7
47	7	76	73	0	10
39	5	6	66	0	1
143	4	6	154	1	4
87	9	na	97	7	4
117	6	5	123	2	2
82	15	33	88	2	1
137	3	4	157	3	3
142	8	27	149	2	5
128	4	2	133	0	6
164	9	56	172	2	na
166	12	na	175	8	na
na: not available.

## Sheet: Supplementary3
Supplementary Table 3. Clinical response of ulcerative colitis patients to treatment as measured by the analysis of C reactive protein and the Walmsley index.
Sample Code	Walmsley Index	CRP (mg/L)	Sample Code	Walmsley Index	CRP (mg/L)
Before treatment			After treatment
51	8	13	62	6	17
13	4	9	22	4	2
23	10	5	35	7	na
31	7	1	34	1	na
38	6	9	49	5	9
28	9	1	32	5	4
102	5	na	111	2	na
116	6	4	120	5	3
30	8	na	60	3	na
14	6	33	24	0	7
160	8	na	165	na	na
139	na	na	155	na	na
98	9	1	108	7	1
81	10	na	170	1	na
na: not available.
